# Supplementary material for: New Nanosized Systems Doxorubicin—Amphiphilic Copolymers of N-Vinylpyrrolidone and (Di)methacrylates with Antitumor Activity
Source: Pharmaceutics. 2022 Nov 23;14(12):2572. doi: 10.3390/pharmaceutics14122572 (PMC9784683; doi:10.3390/pharmaceutics14122572)
Supplement: Supplementary file 1 [file pharmaceutics-14-02572-s001.zip]

Archive with 1 entries (1 files):
- pharmaceutics-1972181-supplementary.pdf
